# Supplementary material for: ﻿Taxonomy of Dianthus (Caryophyllaceae) – overall phylogenetic relationships and assessment of species diversity based on a first comprehensive checklist of the genus
Source: PhytoKeys. 2022 May 23;196:91–214. doi: 10.3897/phytokeys.196.77940 (PMC9849041; doi:10.3897/phytokeys.196.77940)
Supplement: XML Treatment for Dianthus antalyensis [file phytokeys.196.77940-treatment1.xml]

<!DOCTYPE tp:taxon-treatment
  PUBLIC "-//TaxonX//DTD Taxonomic Treatment Publishing DTD v0 20100105//EN" "tax-treatment-NSO.dtd">
<tp:taxon-treatment xmlns:tp="http://www.plazi.org/taxpub"><tp:treatment-meta><kwd-group><label>Taxon classification</label><kwd>
                <named-content content-type="kingdom">Plantae</named-content>
              </kwd><kwd>
                <named-content content-type="order">Caryophyllales</named-content>
              </kwd><kwd>
                <named-content content-type="family">Caryophyllaceae</named-content>
              </kwd></kwd-group><mixed-citation publication-type="journal"><person-group><name><surname>Fassou</surname><given-names>Georgia</given-names></name><name><surname>Korotkova</surname><given-names>Nadja</given-names></name><name><surname>Nersesyan</surname><given-names>Anush</given-names></name><name><surname>Koch</surname><given-names>Marcus A.</given-names></name><name><surname>Dimopoulos</surname><given-names>Panayotis</given-names></name><name><surname>Borsch</surname><given-names>Thomas</given-names></name></person-group><article-title>﻿Taxonomy of <italic><tp:taxon-name><tp:taxon-name-part taxon-name-part-type="genus" reg="Dianthus">Dianthus</tp:taxon-name-part></tp:taxon-name></italic> (<tp:taxon-name><tp:taxon-name-part taxon-name-part-type="family">Caryophyllaceae</tp:taxon-name-part></tp:taxon-name>) – overall phylogenetic relationships and assessment of species diversity based on a first comprehensive checklist of the genus</article-title><source>PhytoKeys</source><day>23</day><month>05</month><year>2022</year><volume>196</volume><fpage>91</fpage><lpage>214</lpage><pub-id pub-id-type="doi">10.3897/phytokeys.196.77940</pub-id></mixed-citation></tp:treatment-meta><tp:nomenclature><label>﻿</label><tp:taxon-name>
              <object-id xmlns:xlink="http://www.w3.org/1999/xlink" content-type="arpha" xlink:type="simple">0406DBE9-336D-5C11-9AA9-18462B9763D0</object-id>
              <tp:taxon-name-part taxon-name-part-type="genus" reg="Dianthus">Dianthus</tp:taxon-name-part>
              <tp:taxon-name-part taxon-name-part-type="species" reg="antalyensis">antalyensis</tp:taxon-name-part>
              <object-id xmlns:xlink="http://www.w3.org/1999/xlink" content-type="ipni" xlink:type="simple">urn:lsid:ipni.org:names:77297792-1</object-id>
            </tp:taxon-name><tp:taxon-authority>Fassou, N.Korotkova, Dimop. &amp; Borsch</tp:taxon-authority><tp:taxon-status xmlns:xlink="http://www.w3.org/1999/xlink" xlink:type="simple">nom. nov.</tp:taxon-status><tp:nomenclature-citation-list><tp:nomenclature-citation><tp:taxon-name>
                  <tp:taxon-name-part taxon-name-part-type="status">≡</tp:taxon-name-part>
                  <tp:taxon-name-part taxon-name-part-type="genus" reg="Velezia">Velezia</tp:taxon-name-part>
                  <tp:taxon-name-part taxon-name-part-type="species" reg="tunicoides">tunicoides</tp:taxon-name-part>
                </tp:taxon-name><comment>P.H.Davis in Notes Roy. Bot. Gard. Edinburgh 22: 166. 1957. </comment></tp:nomenclature-citation></tp:nomenclature-citation-list></tp:nomenclature><tp:treatment-sec sec-type="Holotype" id="SECID0E4WCI"><title>Holotype.</title><p>Turkey, Prov. Antalya, distr. Kemer (Lycia): Gönük, by dry stream bed, 7 Jul 1949, <italic>Davis</italic>, <italic>Bilger &amp; Attila <tp:taxon-name><tp:taxon-name-part taxon-name-part-type="genus" reg="Dianthus">D.</tp:taxon-name-part></tp:taxon-name> 15009</italic> (K-000077456!; isotype: E-00301891!).</p></tp:treatment-sec><tp:treatment-sec sec-type="notes" id="SECID0EOXCI"><title>Note.</title><p>The name <italic><tp:taxon-name><tp:taxon-name-part taxon-name-part-type="genus" reg="Dianthus">Dianthus</tp:taxon-name-part><tp:taxon-name-part taxon-name-part-type="species" reg="tunicoides">tunicoides</tp:taxon-name-part></tp:taxon-name></italic> Madhani &amp; Heubl in Taxon 67(1): 103. 2018) was already published as a new name for <italic><tp:taxon-name><tp:taxon-name-part taxon-name-part-type="genus" reg="Gypsophila">Gypsophila</tp:taxon-name-part><tp:taxon-name-part taxon-name-part-type="species" reg="armerioides">armerioides</tp:taxon-name-part></tp:taxon-name></italic> Ser. ex DC. ≡ <italic><tp:taxon-name><tp:taxon-name-part taxon-name-part-type="genus" reg="Petrorhagia">Petrorhagia</tp:taxon-name-part><tp:taxon-name-part taxon-name-part-type="species" reg="armerioides">armerioides</tp:taxon-name-part></tp:taxon-name></italic> (Ser. ex DC.) P.W.Ball &amp; Heywood. This new name refers to the province of Antalya, Turkey, from where the species was described.</p></tp:treatment-sec></tp:taxon-treatment>
