# Supplementary material for: ﻿Taxonomy of Dianthus (Caryophyllaceae) – overall phylogenetic relationships and assessment of species diversity based on a first comprehensive checklist of the genus
Source: PhytoKeys. 2022 May 23;196:91–214. doi: 10.3897/phytokeys.196.77940 (PMC9849041; doi:10.3897/phytokeys.196.77940)
Supplement: XML Treatment for Dianthus hispidus [file phytokeys.196.77940-treatment2.xml]

<!DOCTYPE tp:taxon-treatment
  PUBLIC "-//TaxonX//DTD Taxonomic Treatment Publishing DTD v0 20100105//EN" "tax-treatment-NSO.dtd">
<tp:taxon-treatment xmlns:tp="http://www.plazi.org/taxpub"><tp:treatment-meta><kwd-group><label>Taxon classification</label><kwd>
                <named-content content-type="kingdom">Plantae</named-content>
              </kwd><kwd>
                <named-content content-type="order">Caryophyllales</named-content>
              </kwd><kwd>
                <named-content content-type="family">Caryophyllaceae</named-content>
              </kwd></kwd-group><mixed-citation publication-type="journal"><person-group><name><surname>Fassou</surname><given-names>Georgia</given-names></name><name><surname>Korotkova</surname><given-names>Nadja</given-names></name><name><surname>Nersesyan</surname><given-names>Anush</given-names></name><name><surname>Koch</surname><given-names>Marcus A.</given-names></name><name><surname>Dimopoulos</surname><given-names>Panayotis</given-names></name><name><surname>Borsch</surname><given-names>Thomas</given-names></name></person-group><article-title>﻿Taxonomy of <italic><tp:taxon-name><tp:taxon-name-part taxon-name-part-type="genus" reg="Dianthus">Dianthus</tp:taxon-name-part></tp:taxon-name></italic> (<tp:taxon-name><tp:taxon-name-part taxon-name-part-type="family">Caryophyllaceae</tp:taxon-name-part></tp:taxon-name>) – overall phylogenetic relationships and assessment of species diversity based on a first comprehensive checklist of the genus</article-title><source>PhytoKeys</source><day>23</day><month>05</month><year>2022</year><volume>196</volume><fpage>91</fpage><lpage>214</lpage><pub-id pub-id-type="doi">10.3897/phytokeys.196.77940</pub-id></mixed-citation></tp:treatment-meta><tp:nomenclature><label>﻿</label><tp:taxon-name>
              <object-id xmlns:xlink="http://www.w3.org/1999/xlink" content-type="arpha" xlink:type="simple">B4D92A99-EBC9-540F-B4CF-24EDA543DAD3</object-id>
              <tp:taxon-name-part taxon-name-part-type="genus" reg="Dianthus">Dianthus</tp:taxon-name-part>
              <tp:taxon-name-part taxon-name-part-type="species" reg="hispidus">hispidus</tp:taxon-name-part>
              <object-id xmlns:xlink="http://www.w3.org/1999/xlink" content-type="ipni" xlink:type="simple">urn:lsid:ipni.org:names:77297793-1</object-id>
            </tp:taxon-name><tp:taxon-authority>(Boiss. &amp; Balansa) Fassou, N.Korotkova, Dimop. &amp; Borsch</tp:taxon-authority><tp:taxon-status xmlns:xlink="http://www.w3.org/1999/xlink" xlink:type="simple">comb. nov.</tp:taxon-status><tp:nomenclature-citation-list><tp:nomenclature-citation><tp:taxon-name>
                  <tp:taxon-name-part taxon-name-part-type="status">≡</tp:taxon-name-part>
                  <tp:taxon-name-part taxon-name-part-type="genus" reg="Velezia">Velezia</tp:taxon-name-part>
                  <tp:taxon-name-part taxon-name-part-type="species" reg="hispida">hispida</tp:taxon-name-part>
                </tp:taxon-name><comment> Boiss. &amp; Balansa in Boissier, Diagn. Pl. Orient., ser. 2, 5: 57. 1856. </comment></tp:nomenclature-citation></tp:nomenclature-citation-list></tp:nomenclature><tp:treatment-sec sec-type="Syntypes" id="SECID0EO1CI"><title>Syntypes.</title><p>Turkey, Yaïla de Bozdagh (Tmolus occidental), dans les vergers, 27 Jul 1854, <italic>Balansa 117</italic> (GOET-000717!, P-04998030!, P-04998031!, P-04998036!, WAG-0000421!).</p></tp:treatment-sec></tp:taxon-treatment>
