# Supplementary material for: ﻿Taxonomy of Dianthus (Caryophyllaceae) – overall phylogenetic relationships and assessment of species diversity based on a first comprehensive checklist of the genus
Source: PhytoKeys. 2022 May 23;196:91–214. doi: 10.3897/phytokeys.196.77940 (PMC9849041; doi:10.3897/phytokeys.196.77940)
Supplement: XML Treatment for Dianthus illyricus subsp. taygeteus [file phytokeys.196.77940-treatment6.xml]

<!DOCTYPE tp:taxon-treatment
  PUBLIC "-//TaxonX//DTD Taxonomic Treatment Publishing DTD v0 20100105//EN" "tax-treatment-NSO.dtd">
<tp:taxon-treatment xmlns:tp="http://www.plazi.org/taxpub"><tp:treatment-meta><kwd-group><label>Taxon classification</label><kwd>
                <named-content content-type="kingdom">Plantae</named-content>
              </kwd><kwd>
                <named-content content-type="order">Caryophyllales</named-content>
              </kwd><kwd>
                <named-content content-type="family">Caryophyllaceae</named-content>
              </kwd></kwd-group><mixed-citation publication-type="journal"><person-group><name><surname>Fassou</surname><given-names>Georgia</given-names></name><name><surname>Korotkova</surname><given-names>Nadja</given-names></name><name><surname>Nersesyan</surname><given-names>Anush</given-names></name><name><surname>Koch</surname><given-names>Marcus A.</given-names></name><name><surname>Dimopoulos</surname><given-names>Panayotis</given-names></name><name><surname>Borsch</surname><given-names>Thomas</given-names></name></person-group><article-title>﻿Taxonomy of <italic><tp:taxon-name><tp:taxon-name-part taxon-name-part-type="genus" reg="Dianthus">Dianthus</tp:taxon-name-part></tp:taxon-name></italic> (<tp:taxon-name><tp:taxon-name-part taxon-name-part-type="family">Caryophyllaceae</tp:taxon-name-part></tp:taxon-name>) – overall phylogenetic relationships and assessment of species diversity based on a first comprehensive checklist of the genus</article-title><source>PhytoKeys</source><day>23</day><month>05</month><year>2022</year><volume>196</volume><fpage>91</fpage><lpage>214</lpage><pub-id pub-id-type="doi">10.3897/phytokeys.196.77940</pub-id></mixed-citation></tp:treatment-meta><tp:nomenclature><label>﻿</label><tp:taxon-name>
              <object-id xmlns:xlink="http://www.w3.org/1999/xlink" content-type="arpha" xlink:type="simple">A66FA5CC-1EAB-5D8F-A27A-95519C7887DC</object-id>
              <tp:taxon-name-part taxon-name-part-type="genus" reg="Dianthus">Dianthus</tp:taxon-name-part>
              <tp:taxon-name-part taxon-name-part-type="species" reg="illyricus">illyricus</tp:taxon-name-part>
              <tp:taxon-name-part taxon-name-part-type="infraspecific-rank">subsp.</tp:taxon-name-part>
              <tp:taxon-name-part taxon-name-part-type="subspecies" reg="taygeteus">taygeteus</tp:taxon-name-part>
              <object-id xmlns:xlink="http://www.w3.org/1999/xlink" content-type="ipni" xlink:type="simple">urn:lsid:ipni.org:names:77297799-1</object-id>
            </tp:taxon-name><tp:taxon-authority>(Boiss.) Fassou, N.Korotkova, Dimop. &amp; Borsch</tp:taxon-authority><tp:taxon-status xmlns:xlink="http://www.w3.org/1999/xlink" xlink:type="simple">comb. nov.</tp:taxon-status><tp:nomenclature-citation-list><tp:nomenclature-citation><tp:taxon-name>
                  <tp:taxon-name-part taxon-name-part-type="status">≡</tp:taxon-name-part>
                  <tp:taxon-name-part taxon-name-part-type="genus" reg="Tunica">Tunica</tp:taxon-name-part>
                  <tp:taxon-name-part taxon-name-part-type="species" reg="illyrica">illyrica</tp:taxon-name-part>
                  <tp:taxon-name-part taxon-name-part-type="infraspecific-rank">var.</tp:taxon-name-part>
                  <tp:taxon-name-part taxon-name-part-type="variety" reg="taygetea">taygetea</tp:taxon-name-part>
                </tp:taxon-name><comment> Boiss., Fl. Orient. 1: 521. 1867 ≡ <tp:taxon-name><tp:taxon-name-part taxon-name-part-type="genus" reg="Petrorhagia">Petrorhagia</tp:taxon-name-part><tp:taxon-name-part taxon-name-part-type="species" reg="illyrica">illyrica</tp:taxon-name-part><tp:taxon-name-part taxon-name-part-type="infraspecific-rank">subsp.</tp:taxon-name-part><tp:taxon-name-part taxon-name-part-type="subspecies" reg="taygetea">taygetea</tp:taxon-name-part></tp:taxon-name> (Boiss.) P.W.Ball &amp; Heywood in Bull. Brit. Mus. (Nat. Hist.), Bot. 3: 137. 1964. </comment></tp:nomenclature-citation></tp:nomenclature-citation-list></tp:nomenclature><tp:treatment-sec sec-type="Syntypes" id="SECID0E4GDI"><title>Syntypes.</title><p>Greece, Peloponnisos, Androuvista, Montis Taygeti, Jun-Jul 1844, <italic>Heldreich s.n.</italic>, (G-00227046!, G-00227047!, BR0000006981167!, BR0000006981495!, BM, CGE, K fide <xref ref-type="bibr" rid="B5">Ball and Heywood 1964</xref>).</p></tp:treatment-sec><ref-list><ref id="B5"><mixed-citation xmlns:xlink="http://www.w3.org/1999/xlink" xlink:type="simple"><person-group><name name-style="western"><surname>Ball</surname><given-names>PW</given-names></name><name name-style="western"><surname>Heywood</surname><given-names>VH</given-names></name></person-group> (<year>1964</year>) <article-title>A revision of the genus <italic><tp:taxon-name><tp:taxon-name-part taxon-name-part-type="genus">Petrorhagia</tp:taxon-name-part></tp:taxon-name></italic>. Bulletin of the British Museum (Natural History).</article-title><source>Botany</source><volume>3</volume>: <fpage>119</fpage>–<lpage>172</lpage>.</mixed-citation></ref></ref-list></tp:taxon-treatment>
