# Supplementary material for: ﻿Taxonomy of Dianthus (Caryophyllaceae) – overall phylogenetic relationships and assessment of species diversity based on a first comprehensive checklist of the genus
Source: PhytoKeys. 2022 May 23;196:91–214. doi: 10.3897/phytokeys.196.77940 (PMC9849041; doi:10.3897/phytokeys.196.77940)
Supplement: XML Treatment for Dianthus pachygonus [file phytokeys.196.77940-treatment8.xml]

<!DOCTYPE tp:taxon-treatment
  PUBLIC "-//TaxonX//DTD Taxonomic Treatment Publishing DTD v0 20100105//EN" "tax-treatment-NSO.dtd">
<tp:taxon-treatment xmlns:tp="http://www.plazi.org/taxpub"><tp:treatment-meta><kwd-group><label>Taxon classification</label><kwd>
                <named-content content-type="kingdom">Plantae</named-content>
              </kwd><kwd>
                <named-content content-type="order">Caryophyllales</named-content>
              </kwd><kwd>
                <named-content content-type="family">Caryophyllaceae</named-content>
              </kwd></kwd-group><mixed-citation publication-type="journal"><person-group><name><surname>Fassou</surname><given-names>Georgia</given-names></name><name><surname>Korotkova</surname><given-names>Nadja</given-names></name><name><surname>Nersesyan</surname><given-names>Anush</given-names></name><name><surname>Koch</surname><given-names>Marcus A.</given-names></name><name><surname>Dimopoulos</surname><given-names>Panayotis</given-names></name><name><surname>Borsch</surname><given-names>Thomas</given-names></name></person-group><article-title>﻿Taxonomy of <italic><tp:taxon-name><tp:taxon-name-part taxon-name-part-type="genus" reg="Dianthus">Dianthus</tp:taxon-name-part></tp:taxon-name></italic> (<tp:taxon-name><tp:taxon-name-part taxon-name-part-type="family">Caryophyllaceae</tp:taxon-name-part></tp:taxon-name>) – overall phylogenetic relationships and assessment of species diversity based on a first comprehensive checklist of the genus</article-title><source>PhytoKeys</source><day>23</day><month>05</month><year>2022</year><volume>196</volume><fpage>91</fpage><lpage>214</lpage><pub-id pub-id-type="doi">10.3897/phytokeys.196.77940</pub-id></mixed-citation></tp:treatment-meta><tp:nomenclature><label>﻿</label><tp:taxon-name>
              <object-id xmlns:xlink="http://www.w3.org/1999/xlink" content-type="arpha" xlink:type="simple">5D688642-5515-5553-8139-F6D45F3643EC</object-id>
              <tp:taxon-name-part taxon-name-part-type="genus" reg="Dianthus">Dianthus</tp:taxon-name-part>
              <tp:taxon-name-part taxon-name-part-type="species" reg="pachygonus">pachygonus</tp:taxon-name-part>
              <object-id xmlns:xlink="http://www.w3.org/1999/xlink" content-type="ipni" xlink:type="simple">urn:lsid:ipni.org:names:77297801-1</object-id>
            </tp:taxon-name><tp:taxon-authority>(Fisch &amp; C.A.Mey.) Fassou, N.Korotkova, Nersesian &amp; Borsch</tp:taxon-authority><tp:taxon-status xmlns:xlink="http://www.w3.org/1999/xlink" xlink:type="simple">comb. nov.</tp:taxon-status><tp:nomenclature-citation-list><tp:nomenclature-citation><tp:taxon-name>
                  <tp:taxon-name-part taxon-name-part-type="status">≡</tp:taxon-name-part>
                  <tp:taxon-name-part taxon-name-part-type="genus" reg="Tunica">Tunica</tp:taxon-name-part>
                  <tp:taxon-name-part taxon-name-part-type="species" reg="pachygona">pachygona</tp:taxon-name-part>
                </tp:taxon-name><comment> Fisch. &amp; C.A.Mey., Index Sem. Hort. Bot. Petropol. 4: 50. 1838 </comment></tp:nomenclature-citation><tp:nomenclature-citation><tp:taxon-name>
                  <tp:taxon-name-part taxon-name-part-type="status">=</tp:taxon-name-part>
                  <tp:taxon-name-part taxon-name-part-type="genus" reg="Saponaria">Saponaria</tp:taxon-name-part>
                  <tp:taxon-name-part taxon-name-part-type="species" reg="cretica">cretica</tp:taxon-name-part>
                </tp:taxon-name><comment> L., Sp. Pl., ed. 2, 1: 584. 1762 ≡ <tp:taxon-name><tp:taxon-name-part taxon-name-part-type="genus" reg="Petrorhagia">Petrorhagia</tp:taxon-name-part><tp:taxon-name-part taxon-name-part-type="species" reg="cretica">cretica</tp:taxon-name-part></tp:taxon-name> (L.) P.W.Ball &amp; Heywood in Bull. Brit. Mus. (Nat. Hist.), Bot. 3: 142. 1964. </comment></tp:nomenclature-citation></tp:nomenclature-citation-list></tp:nomenclature><tp:treatment-sec sec-type="material" id="SECID0EOMDI"><title>Type.</title><p>not designated</p></tp:treatment-sec><tp:treatment-sec sec-type="Lectotype" id="SECID0ETMDI"><title>Lectotype.</title><p>(designated by Davis in Notes Roy. Bot. Gard. Edinburgh 22: 164. 1957): locality, date and collector unknown, Herb. Linnaeus No. 580.4 (LINN!).</p><p><xref ref-type="bibr" rid="B30">Davis (1957)</xref> had pointed out the name <italic><tp:taxon-name><tp:taxon-name-part taxon-name-part-type="genus" reg="Tunica">Tunica</tp:taxon-name-part><tp:taxon-name-part taxon-name-part-type="species" reg="cretica">cretica</tp:taxon-name-part></tp:taxon-name></italic> (L.) Fisch. &amp; C.A.Mey. (basionym: <italic><tp:taxon-name><tp:taxon-name-part taxon-name-part-type="genus" reg="Saponaria">Saponaria</tp:taxon-name-part><tp:taxon-name-part taxon-name-part-type="species" reg="cretica">cretica</tp:taxon-name-part></tp:taxon-name></italic> L.) had been misapplied, whereas in fact the type of the name (the specimen in LINN) is an annual species that was later named <italic><tp:taxon-name><tp:taxon-name-part taxon-name-part-type="genus" reg="Tunica">Tunica</tp:taxon-name-part><tp:taxon-name-part taxon-name-part-type="species" reg="pachygona">pachygona</tp:taxon-name-part></tp:taxon-name></italic> Fisch. &amp; C.A.Mey. Accordingly, the correct name in <italic><tp:taxon-name><tp:taxon-name-part taxon-name-part-type="genus" reg="Dianthus">Dianthus</tp:taxon-name-part></tp:taxon-name></italic> would be <italic><tp:taxon-name><tp:taxon-name-part taxon-name-part-type="genus" reg="Dianthus">D.</tp:taxon-name-part><tp:taxon-name-part taxon-name-part-type="species" reg="pachygonus">pachygonus</tp:taxon-name-part></tp:taxon-name></italic>, the new combination published here because the epithet of <italic><tp:taxon-name><tp:taxon-name-part taxon-name-part-type="genus" reg="Saponaria">Saponaria</tp:taxon-name-part><tp:taxon-name-part taxon-name-part-type="species" reg="cretica">cretica</tp:taxon-name-part></tp:taxon-name></italic> is preoccupied in <italic><tp:taxon-name><tp:taxon-name-part taxon-name-part-type="genus" reg="Dianthus">Dianthus</tp:taxon-name-part></tp:taxon-name></italic> by <italic><tp:taxon-name><tp:taxon-name-part taxon-name-part-type="genus" reg="Dianthus">D.</tp:taxon-name-part><tp:taxon-name-part taxon-name-part-type="species" reg="creticus">creticus</tp:taxon-name-part></tp:taxon-name></italic> Tausch. which is now treated as <tp:taxon-name><tp:taxon-name-part taxon-name-part-type="genus" reg="Dianthus">Dianthus</tp:taxon-name-part><tp:taxon-name-part taxon-name-part-type="species" reg="fruticosus">fruticosus</tp:taxon-name-part><tp:taxon-name-part taxon-name-part-type="infraspecific-rank">subsp.</tp:taxon-name-part><tp:taxon-name-part taxon-name-part-type="subspecies" reg="creticus">creticus</tp:taxon-name-part></tp:taxon-name> (Tausch) Runemark.</p></tp:treatment-sec><ref-list><ref id="B30"><mixed-citation xmlns:xlink="http://www.w3.org/1999/xlink" xlink:type="simple"><person-group><name name-style="western"><surname>Davis</surname><given-names>PH</given-names></name></person-group> (<year>1957</year>) <article-title>New turkish species of <italic><tp:taxon-name><tp:taxon-name-part taxon-name-part-type="genus">Tunica</tp:taxon-name-part></tp:taxon-name></italic>, <italic><tp:taxon-name><tp:taxon-name-part taxon-name-part-type="genus">Velezia</tp:taxon-name-part></tp:taxon-name></italic> and <italic><tp:taxon-name><tp:taxon-name-part taxon-name-part-type="genus">Potentilla</tp:taxon-name-part></tp:taxon-name></italic>.</article-title><source>Notes from the Royal Botanic Garden Edinburgh</source><volume>22</volume>: <fpage>163</fpage>–<lpage>171</lpage>.</mixed-citation></ref></ref-list></tp:taxon-treatment>
